# Supplementary material for: Fast Screening of Protein Tyrosine Phosphatase 1B Inhibitor from Salvia miltiorrhiza Bge by Cell Display-Based Ligand Fishing
Source: Molecules. 2022 Nov 15;27(22):7896. doi: 10.3390/molecules27227896 (PMC9693971; doi:10.3390/molecules27227896)
Supplement: Supplementary file 1 [file molecules-27-07896-s001.zip]

Archive with 1 entries (1 files):
- molecules-1997046-supplementary.pdf
